# Supplementary material for: Isolation and Molecular Characterization of Atypical Porcine Pestivirus Emerging in China
Source: Viruses. 2023 Oct 25;15(11):2149. doi: 10.3390/v15112149 (PMC10675531; doi:10.3390/v15112149)
Supplement: Supplementary file 1 [file viruses-15-02149-s001.zip]

Archive with 1 entries (1 files):
- viruses-2667258-supplementary.pdf
